# Supplementary material for: Immune response induced by the recombinant novel coronavirus vaccine (Adenovirus type 5 vector) (Ad5-nCoV) in persons living with HIV (PLWH)
Source: PLoS One. 2025 Jun 11;20(6):e0312893. doi: 10.1371/journal.pone.0312893 (PMC12157306; doi:10.1371/journal.pone.0312893)
Supplement: S1 Data — (XLSX) [file pone.0312893.s002.xlsx]

## Sheet: Database
ID	Seroconv_nAbs_d28	Seroconv_nAbs_d84	Seroconv_nAbs_d168	Seroconv_nAbs_d364	Seroconv_RBD_d28	Seroconv_RBD_d84	Seroconv_RBD_d168	Seroconv_RBD_d364	SolicEvent_Dose1	SolicEvent_Dose2
1	0	1	1	1	1	1	1	1	1	1
2	0	1			1	1			0	0
3	0	0	0	0	0	0	0	0	1	1
4	0	1	0		1	1	1		0	0
5	1	1	1	1	1	1	1	1	1	1
6	0	1	1	1	1	1	1	1	1	0
7	0	1	0		0	1	1		0	0
8	0	1		1	1	1		1	1	1
9	1				1				0	0
10	1	1	1	1	1	1	1	1	1
11	0				0				1	1
12	1	1			1	1			0	0
13	0	0	0	0	1	1	1	0	1	1
14	1	1	1	1	1	1	1	1	0	0
15	0	0	1		1	1	1		1	0
16	0	1			1	1			0	0
17
18	1	0	0	1	1	0	0	1	0	1
19	1	1	1	1	1	1	1	1	1	0
20	1	1	1	1	1	1	1	1	1	1
21	0	1	0		1	1	1		1	1
22	1	1	1	1	1	1	1	1	0
23	0	1	0		1	1	1		1	1
24	1	1			1	1			1	1
25	0	1	0	1	1	1	1	1	1	1
26	1	1			1	1			1	0
27	0	0	0	1	1	1	1	1	0	1
28	0	0	0	1	0	1	0	1	1	0
29	1	1	1	1	1	1	1	1	1	0
30	0	0	1		1	1	1		0	0
31	0	0	0		1	1	1		1	1
32	0	1	1	1	0	1	1	1	0	1
33	0	1	1	1	0	1	1	1	0	0
34	1				1
35	1	1			1	1			0
36	0	1	0	0	1	1	1	0	0	1
37	0	1	0		1	1	1		0	0
38	0				1				1
39	0	1	0	0	1	1	1	1	1	1
40	0	0	0		0	0	1		1	1
41	0	1	1	1	0	1	1	1	0	0
42	0	1	1	1	0	1	1	1	1	1
43	1	1	1	1	1	1	1	1	1	0
44	0	1	0		0	1	0		1	0
45	1	1	1	1	1	1	1	1	1	1
46	0	1			1	1			0	0
47	0	1	0		1	1	1		1	1
48	1	1	1	1	1	1	1	1	1	1
49	0	1	0		1	1	1		1	1
50	0	0	0		0	1	0		1	1
51	1	1	1	1	1	1	1	1	1	1
52	1	1			1	1			1	1
53	0	1	1	1	0	1	1	1	0	0
54	0	1			1	1			1	1
55	0	1	0	1	0	0	0	1	1	0
56	0	1	0	1	0	1	0	1	0	0
57	0	0	0		1	1	1		1	0
58	0				1				1
59	1	1	1	1	1	1	1	1	0	1
60	0	1			1	1			1	1
61	0	0	0	0	0	0	0	0	1	1
62	0	0	0	0	1	1	0	0	1	1
63	1	1			1	1			1	1
64	0				1				0	0
65	0	1	1	1	1	1	1	1	1	0
66	1	1	1	1	0	0	1	1	0	0
67	0	0	0	1	1	1	1	1	1	1
68	1	1			1	1			0	0
69	1	1	1	1	1	1	1	1	0	0
70	1	1	0		1	1	1		1
71	1	1	0	1	1	1	1	1	1	0
72	1	1	1	1	1	1	1	1	1	1
73	0	1	1	1	1	1	1	1	1	1
74	1	1			1	1			0	0
75	0	0	1		0	1	1		0	1
76	0	0	0	1	1	1	1	1	1	1
77	1	1	1	1	1	1	1	1	1	1
78	1	1	1	1	1	1	0	1	1	0
79	1	1	1	1	1	1	1	1	1	1
80	1				1
81	0	1	1	1	1	1	1	1	1	0
82	0	0	0		0	1	1		1	1
83	0	1	0	0	0	1	1	1	1
84	0	1			1	1			1	0
85	1	1	1	0	1	1	1	1	1	1
86	1	1	1	0	1	1	1	0	0	1
87	1	1	1		1	1	1		1	1
88	0	1	0	1	0	1	0	1	1	1
89	0	0			0	1			1	1
90	0	0	0		1	1	0		0	0
91	0	1	1	1	1	1	1	1	0	1
92	0	0	0	1	1	1	1	1	1	1
93	0	1	1	0	1	1	1	1	1	1
94	1	1	1	1	1	1	1	1	1	1
95	0				1				1	1
96	1	1	1		1	1	1		1	0
97	0	1			1	1			1	1
98	0	1	1		1	1	1		0	0
99	0	0	0	1	1	1	1	1	1	1
100	0	1	1	1	1	1	1	1	1	1
101	0	1			1	1			1	0
102	0	1	1	1	1	1	1	1	1	1
103	0	1	1		1	1	1		1	1
104	0	1	0	1	1	1	1	1	1	0
105	0	1	1	1	1	1	1	1	1	0
106	1	1	1		1	1	0		1	0
107	0	0	0		0	1	0		1	1
108	0	1	0		0	1	1		1	0
109	1	1			1	1			1
110	0	1	1		1	1	1		1	1
111	0	1	1	1	1	1	1	1	1	1
112	0	1	0		1	1	1		1	1
113	0	1	1		1	1	1		1	1
114	0	1	0	1	1	1	0	1	1	1
115									1
116	0	1	1	1	1	1	1	1	1	1
117	0	0	1	1	1	1	1	1	1	1
118	1	1	1	1	1	1	1	1	1	1
119	0	1	1		1	1	1		0	0
120	0	0	0		1	1	1		0	1
121	0	0	0		1	1	1		1	1
122	1	1	1	1	1	0	0	0	0	0
123	1	1	1	0	1	1	1	0	0	1
124	1	1	1	1	1	1	1	1	1	1
125	0	1			1	1			0	0
126	1	1	1	1	1	1	1	1	1	1
127	0	1			1	1			1	1
128
129	0	0	0	1	0	1	1	1	0	1
130	0	1	1	0	1	1	1	0	1	1
131	1	1	1	1	1	1	1	1	0	0
132	1	1	1		1	1	1		1	1
133	0	1	0	0	1	1	1	0	1	1
134									1	0
135	0	1			1	1			0	1
136									1
137	1	1	1	0	1	1	1	1
138	0	1	0	0	0	1	1	0	0	0
139	0	0	0	0	0	0	0	0	0	0
140	0	0			0	0			0	0

## Sheet: Metadata
Variable		Value
Seroconv_nAbs_d28		1= The subject presented seroconvertion titers at Day 28 visit. 0= The subject did not presented seroconvertion titers at Day 28 visit.
Seroconv_nAbs_d84		1= The subject presented seroconvertion titers at Day 84 visit. 0= The subject did not presented seroconvertion titers at Day 84 visit.
Seroconv_nAbs_d168		1= The subject presented seroconvertion titers at Day 168 visit. 0= The subject did not presented seroconvertion titers at Day 168 visit.
Seroconv_nAbs_d364		1= The subject presented seroconvertion titers at Day 364 visit. 0= The subject did not presented seroconvertion titers at Day 364 visit.
Seroconv_RBD_d28		1= The subject presented seroconvertion concentrations at Day 28 visit. 0= The subject did not presented seroconvertion concentrations at Day 28 visit.
Seroconv_RBD_d84		1= The subject presented seroconvertion concentrations at Day 84 visit. 0= The subject did not presented seroconvertion concentrations at Day 84 visit.
Seroconv_RBD_d168		1= The subject presented seroconvertion concentrations at Day 168 visit. 0= The subject did not presented seroconvertion concentrations at Day 168 visit.
Seroconv_RBD_d364		1= The subject presented seroconvertion concentrations at Day 364 visit. 0= The subject did not presented seroconvertion concentrations at Day 364 visit.
SolicEvent_Dose1		1= The subject presented at least 1 solicited event up to 7 days after the first dose. 0= The subject did not presented any solicited event up to 7 days after the first dose.
SolicEvent_Dose2		1= The subject presented at least 1 solicited event up to 7 days after the second dose. 0= The subject did not presented any solicited event up to 7 days after the second dose.
